# Supplementary material for: Application 2D Descriptors and Artificial Neural Networks for Beta-Glucosidase Inhibitors Screening
Source: Molecules. 2020 Dec 15;25(24):5942. doi: 10.3390/molecules25245942 (PMC7765417; doi:10.3390/molecules25245942)
Supplement: Supplementary file 1 [file molecules-25-05942-s001.zip]

Archive with 4 entries (3 files):
- molecules-1025529-SI/
- molecules-1025529-SI/molecules-1025529-SI.docx
- molecules-1025529-SI/molecules-1025529-SI.pdf
- molecules-1025529-SI/SANNs.zip
